# Supplementary material for: Food-Derived β-Carboline Alkaloids Ameliorate Lipid Droplet Accumulation in Human Hepatocytes
Source: Pharmaceuticals (Basel). 2022 May 5;15(5):578. doi: 10.3390/ph15050578 (PMC9147645; doi:10.3390/ph15050578)
Supplement: Supplementary file 1 [file pharmaceuticals-15-00578-s001.zip]

Archive with 3 entries (3 files):
- .DS_Store
- Supporting Information Part 1  (SI Part 1).pdf
- Video-Part 2  (SI Part 2).avi
